# Supplementary material for: Predicting the cell death responsiveness and sensitization of glioma cells to TRAIL and temozolomide
Source: Oncotarget. 2016 Aug 1;7(38):61295–311. doi: 10.18632/oncotarget.10973 (PMC5308652; doi:10.18632/oncotarget.10973)
Supplement: Supplementary file 2 [file oncotarget-07-61295-s002.xls]

## Sheet: Concentrations (2)
Supplementary Table 1 (Weyhenmeyer BC et al.)
Protein expression amounts in the GBM cell line panel
	APAF-1	BAK	BAX	BCL-2	BCL-XL	BID	Procaspase-3	Procaspase-8	Procaspase-9	cFLIP-L	MCL-1	SMAC	XIAP		FADD	DR4	DR5	BIM	Puma	Noxa
	Mean Value in µM	Mean Value in µM	Mean Value in µM	Mean Value in µM	Mean Value in µM	Mean Value in µM	Mean Value in µM	Mean Value in µM	Mean Value in µM	Mean Value in µM	Mean Value in µM	Mean Value in µM	Mean Value in µM		Relative Mean Value	Relative Mean Value	Relative Mean Value	Relative Mean Value	Relative Mean Value	Relative Mean Value
MZ18	0.234217	1.66071	0.768611	0.439008	0.113741	0.219968	0.138499	0.194666	0.00294933	0.0455328	0.0288364	0.107369	0.0613794		88.5046	0.0166667	0.15	6.02126	42.0042	70.8281
MZ51	0.0525875	1.64391	1.53902	0.387308	0.127424	0.0862478	0.0678029	0.153434	0.00148922	0.0509978	0.0128871	0.114408	0.051647		68.7924	0.433333	0.113333	7.90397	25.5709	49.6061
MZ256	0.0365106	1.39254	0.795371	0.478645	0.112054	0.162866	0.0800133	0.240338	0.00263976	0.0797576	0.0373462	0.21339	0.0832515		116.6	0.0533333	0.123333	40.1836	38.3554	55.8704
MZ294	0.0261043	1.85324	1.13528	0.280588	0.154266	0.0922758	0.0979094	0.105192	0.00108407	0.0424534	0.0145637	0.232403	0.0673045		153.332	0.03	0.223333	3.80281	60.389	68.4176
MZ304	0.0868949	1.77018	0.277194	0.25244	0.106551	0.0686756	0.0742467	0.0697624	0.00349107	0.0825743	0.0603899	0.158933	0.113222		49.5344	0.0133333	0.0233333	48.6299	54.5082	59.5136
MZ327	0.0405875	1.18188	0.58609	0.320969	0.0979749	0.129001	0.0616505	0.0681404	0.00234141	0.0476039	0.0331379	0.198991	0.0547445		100.271	0.0333333	0.0833333	12.2789	31.7896	58.1883
U87	0.0723767	1.75	1.02148	0.293083	0.147477	0.227275	0.144435	0.286005	0.00497456	0.139602	0.0609055	0.273017	0.0667454		70.1418	0.0133333	0.156667	13.2086	43.1183	84.4498
U251	0.0330143	1.572	0.524323	0.25054	0.166858	0.116112	0.168594	0.370764	0.00226997	0.0709173	0.0295823	0.284197	0.0401436		155.713	0.00333333	0.1	98.4345	29.6916	115.961
U343	0.0671109	1.32985	3.12045	0.63	0.163105	0.0884616	0.115202	0.167989	0.00214878	0.0689615	0.0266022	0.245238	0.057383		50.0871	0.0166667	0.116667	153.527	42.0678	87.4143
U373	0.0916824	1.61897	0.382661	0.222626	0.167176	0.0792223	0.109453	0.148139	0.0033929	0.0532372	0.0207861	0.158795	0.0539671		192.857	0.00666667	0.166667	20.5391	31.0707	135.116
A172	0.0224453	1.09307	1.17537	0.0883634	0.124373	0.16299	0.136233	0.373512	0.00115475	0.0418746	0.0237915	0.13214	0.0237171		39.1886	0.0133333	0.416667	27.1575	35.0208	100.739
